# Supplementary material for: GiNA, an Efficient and High-Throughput Software for Horticultural Phenotyping
Source: PLoS One. 2016 Aug 16;11(8):e0160439. doi: 10.1371/journal.pone.0160439 (PMC4986961; doi:10.1371/journal.pone.0160439)
Supplement: S1 Dataset — (XLSX) [file pone.0160439.s001.xlsx]

## Sheet: S1Dataset
S1 Dataset. Comparison between manual-taken measurments and GiNA estimates (75 cranberry fruits in three pictures)
Sample	Manual-taken measurments		GiNA estimates (units are relative to the references)
	Width (mm)	Length (mm)	Width	Length	Shape	Area	Perimeter	Surface	Volume	Eccentricity	Solidity	BW color	BW color variation
1	17.1	18.1	0.678273	0.850418	1.25566	0.576208	0.769396	0.628625	0.391229	2.94426	0.997167	0.919675	5.39851
2	18.5	20.8	0.538085	0.533778	0.993468	0.28695	0.535092	0.286317	0.154544	0.851942	0.995809	0.913451	7.49956
3	16.6	23.9	0.654338	0.885199	1.35482	0.575247	0.778286	0.648969	0.378996	3.24707	0.996822	0.967046	3.76319
4	17.2	23.4	0.699741	0.936075	1.33973	0.651924	0.827078	0.730929	0.458327	3.20698	0.997492	0.946066	2.61938
5	17.3	23.7	0.719564	0.792079	1.10241	0.567747	0.760565	0.591505	0.410107	2.17157	0.995863	0.953756	2.60069
6	12.5	13.4	0.638425	0.665771	1.04438	0.424152	0.652788	0.432035	0.271353	1.65706	0.997052	0.996805	3.69401
7	16.7	20.1	0.578075	0.619313	1.07293	0.356561	0.603019	0.367705	0.206951	1.93775	0.991481	0.986181	4.3057
8	20.6	21.6	0.690097	0.789529	1.14578	0.54174	0.74468	0.573817	0.375992	2.44882	0.995454	0.988131	2.98549
9	17.5	21.1	0.539751	0.545087	1.01138	0.294113	0.539496	0.295343	0.158797	1.21308	0.997676	0.989101	2.86293
10	15.8	18.8	0.645257	0.905072	1.40473	0.580824	0.782646	0.66285	0.376824	3.36757	0.997731	0.966926	3.11115
11	18.6	22.7	0.535935	0.566601	1.05879	0.302142	0.551901	0.310295	0.162739	1.80702	0.993827	0.967707	4.41269
12	12.2	12.7	0.762303	0.895594	1.1766	0.681682	0.832754	0.72624	0.520422	2.61191	0.997944	0.942354	3.97758
13	13.6	16.1	0.564835	0.658717	1.16794	0.371464	0.612157	0.39469	0.210151	2.56843	0.99639	0.98509	2.95289
14	18.1	21.8	0.50546	0.508029	1.00657	0.25503	0.508442	0.257297	0.129793	1.12925	0.992659	0.945103	4.33822
15	12.4	14.1	0.763181	0.910252	1.19448	0.694229	0.839776	0.743167	0.53016	2.69665	0.998506	0.951199	2.66043
16	15.5	22.3	0.667578	0.795442	1.1933	0.530779	0.734308	0.567868	0.354488	2.69129	0.997286	0.976058	3.11151
17	13.5	13.6	0.74859	0.865807	1.1583	0.647886	0.80853	0.685399	0.485175	2.51793	0.998466	0.830985	10.2384
18	16.5	19.9	0.886119	0.896762	1.01351	0.794222	0.892455	0.798348	0.704126	1.24801	0.998702	0.892455	2.76316
19	13.8	13.6	0.713298	0.812312	1.1405	0.578901	0.765606	0.609158	0.41329	2.41837	0.99721	0.982434	3.68206
20	14.3	15.4	0.522044	0.522444	1.00225	0.272625	0.519498	0.272821	0.142378	1.04713	0.996827	0.977736	4.23267
21	16.8	20.4	0.753633	0.932588	1.23929	0.702065	0.849614	0.762255	0.529663	2.88361	0.997237	0.963172	3.65718
22	16.3	22.5	0.759154	0.946814	1.24905	0.714227	0.862786	0.781814	0.545649	2.9202	0.996526	0.963711	3.69353
23	15.4	21.7	0.680935	0.957533	1.40829	0.650386	0.828122	0.740711	0.443971	3.37551	0.998349	0.965334	4.55123
24	12.9	13.6	0.755375	0.84781	1.12403	0.638464	0.803033	0.669574	0.483742	2.31796	0.998276	0.967064	4.08848
25	20.4	16.3	0.694958	0.753427	1.08574	0.523376	0.7246	0.540239	0.363871	2.04503	0.997795	0.957035	4.97499
26	12.5	15.9	0.735857	0.893135	1.21482	0.656475	0.819288	0.707662	0.483612	2.6682	0.998134	0.994142	18.9687
27	15.5	17.8	0.634473	0.815186	1.28598	0.514138	0.732749	0.568729	0.328153	2.91596	0.996141	0.967518	21.8054
28	17.4	25.4	0.752161	0.783485	1.04258	0.588996	0.769059	0.598732	0.443248	1.58734	0.998037	0.968919	18.1179
29	15.4	18.6	0.718987	0.749091	1.0428	0.537573	0.735916	0.547246	0.387231	1.58972	0.996835	0.942371	13.3346
30	17.9	20.8	0.658216	0.680496	1.03478	0.444886	0.676718	0.453753	0.294819	1.50178	0.987357	0.970003	15.0348
31	17.2	20.2	0.705867	0.771608	1.09412	0.543851	0.738776	0.563737	0.384446	2.03115	0.99851	0.986433	14.1889
32	13.5	14.8	0.620652	0.637987	1.02885	0.395476	0.631376	0.400238	0.245755	1.43203	0.994269	0.972308	15.382
33	18.3	23.3	0.65825	0.655585	0.996845	0.431132	0.656669	0.430856	0.284056	0.938608	0.995892	0.961519	25.7177
34	16.8	21.6	0.697103	0.760697	1.0922	0.529234	0.737377	0.548498	0.369658	2.01744	0.993571	0.957704	13.5364
35	16.6	23.6	0.488965	0.495225	1.01371	0.231621	0.534242	0.243352	0.1184	1.22928	0.930775	0.936806	13.4872
36	12.7	13.9	0.828343	1.00127	1.20984	0.828477	0.920386	0.891684	0.687011	2.64824	0.998453	0.882113	11.0902
37	16.8	15.5	0.718645	0.794646	1.10675	0.56997	0.759162	0.593677	0.410389	2.11788	0.997522	0.9615	20.0072
38	15.5	17.2	0.639726	0.692009	1.0827	0.44134	0.677448	0.45637	0.2832	1.94665	0.987841	0.9818	15.5474
39	16.8	19.2	0.627718	0.695143	1.10841	0.433576	0.676796	0.453889	0.273903	2.12878	0.98645	0.952647	21.6253
40	19.5	23.7	0.538662	0.526645	0.978567	0.282805	0.532242	0.281189	0.152807	0.401196	0.994282	0.917497	18.037
41	12.3	13	0.74031	0.949343	1.28351	0.698601	0.856055	0.772265	0.520287	2.90838	0.997252	0.983744	18.0002
42	16.6	18.9	0.755596	0.913251	1.20973	0.687338	0.843009	0.741851	0.521391	2.6478	0.996145	0.989425	15.7574
43	15.2	15.2	0.784393	0.951295	1.21387	0.745184	0.874219	0.803225	0.585297	2.66439	0.998181	0.982845	14.808
44	14.2	15.2	0.579538	0.582491	1.006	0.336864	0.580299	0.338246	0.195635	1.10763	0.996858	0.947932	25.994
45	15.4	18	0.714079	0.793089	1.11164	0.565705	0.758628	0.589741	0.404398	2.14976	0.995451	0.97976	11.494
46	15.2	17.3	0.804495	0.831028	1.03391	0.667641	0.821857	0.677054	0.537844	1.49182	0.996563	0.965075	20.5353
47	16.8	18.4	0.697756	0.779523	1.11819	0.543516	0.739314	0.567672	0.379516	2.19106	0.999117	0.98834	20.4426
48	17.4	18.8	0.754055	1.03662	1.37595	0.77782	0.908655	0.880804	0.589409	3.15508	0.998387	0.965861	17.5455
49	14.6	19.5	0.661205	0.708897	1.07309	0.468465	0.684662	0.481552	0.30992	1.87038	0.998011	0.937985	17.2857
50	16.9	21	0.536909	0.558879	1.04185	0.299099	0.545663	0.304784	0.161107	1.57964	0.999192	0.976371	15.2208
51	17.9	22.1	0.729125	0.847481	1.16408	0.61444	0.7935	0.654583	0.45048	2.52576	0.996611	0.981203	4.69153
52	17	19.8	0.609737	0.683887	1.1233	0.416496	0.649354	0.435809	0.254221	2.29354	0.995058	0.987463	4.38652
53	14.1	14.8	0.699408	0.863632	1.23667	0.603318	0.792477	0.654495	0.422408	2.84686	0.99557	0.974953	5.54882
54	16.6	25.4	0.704182	0.99951	1.42153	0.700195	0.86566	0.802114	0.495562	3.37148	0.996622	0.971582	4.96314
55	13.6	18.4	0.534446	0.594278	1.11363	0.316441	0.564389	0.330851	0.169722	2.23085	0.996663	0.945438	4.93093
56	15.8	18.8	0.630024	0.73266	1.16466	0.461179	0.682316	0.489074	0.290776	2.52876	0.997469	0.95774	4.56197
57	14.5	17.3	0.555457	0.664502	1.19812	0.368635	0.614667	0.395254	0.204993	2.68842	0.993371	0.977151	5.15212
58	12.8	14.6	0.704741	0.777979	1.10559	0.546886	0.775612	0.569555	0.386339	2.17602	0.989062	0.979772	6.28253
59	16.4	17.7	0.694751	0.758548	1.09347	0.525604	0.729158	0.545155	0.366085	2.08835	0.995907	0.985782	4.46786
60	15.5	23.4	0.551315	0.590077	1.07192	0.324626	0.588199	0.333962	0.179328	1.91424	0.989197	0.945813	9.16329
61	11.1	13.5	0.694125	0.764065	1.10242	0.53013	0.730445	0.550339	0.368084	2.15373	0.996532	0.993525	5.33522
62	13.5	14.5	0.605013	0.601565	0.995801	0.362809	0.604153	0.363098	0.220168	0.911145	0.99421	0.994619	5.21342
63	16	17.1	0.683108	0.736922	1.08041	0.503118	0.710815	0.518342	0.343828	1.98585	0.99734	0.967284	3.01055
64	14.1	14.4	0.550494	0.604992	1.10066	0.331993	0.583742	0.345382	0.183315	2.14112	0.990557	0.976933	5.52021
65	16	17.6	0.495165	0.538455	1.08907	0.266076	0.516811	0.275382	0.132005	2.05475	0.995053	0.942935	5.91092
66	13.6	15	0.700747	0.965503	1.3799	0.675879	0.84074	0.762936	0.474043	3.27796	0.998958	0.946581	8.06885
67	15.5	18.4	0.68595	0.756946	1.10516	0.518718	0.721931	0.539302	0.356116	2.17308	0.997605	0.977362	4.00725
68	16.8	19.5	0.57347	0.59413	1.03759	0.339312	0.587306	0.345399	0.195364	1.56944	0.991583	0.972838	5.29385
69	12.6	16.8	0.6038	0.707701	1.17385	0.426608	0.65697	0.454089	0.257975	2.57495	0.997324	0.895021	7.64603
70	14.9	17.1	0.697174	0.771305	1.108	0.536678	0.734712	0.559072	0.374844	2.19274	0.998957	0.945576	4.13231
71	12.3	14.8	0.627756	0.757458	1.20843	0.474709	0.695125	0.510822	0.298457	2.73322	0.997716	0.972697	7.31053
72	16.6	24.1	0.748175	1.02498	1.37204	0.763753	0.900508	0.862983	0.57367	3.25902	0.996355	0.973601	5.37085
73	16.8	20.9	0.582228	0.612058	1.05282	0.35602	0.596355	0.363299	0.207453	1.73507	0.995979	0.961117	5.37556
74	14.6	16	0.685211	0.831896	1.2159	0.565857	0.765084	0.613777	0.390534	2.76452	0.995711	0.979672	6.03223
75	16.4	19.7	0.742559	0.914434	1.23332	0.678239	0.835642	0.735012	0.504146	2.83403	0.996455	0.963351	6.28434
